# Supplementary material for: Novel Therapeutic Strategies Exploiting the Unique Properties of Neuroendocrine Neoplasms
Source: Cancers (Basel). 2023 Oct 12;15(20):4960. doi: 10.3390/cancers15204960 (PMC10605125; doi:10.3390/cancers15204960)
Supplement: Supplementary file 1 [file cancers-15-04960-s001.zip]

Archive with 1 entries (1 files):
- cancers-2596639-supplementary.pdf
